# Supplementary material for: Home Range and Habitat Selection of Blue-Eared Pheasants Crossoptilon auritum During Breeding Season in Mountains of Southwest China
Source: Animals (Basel). 2025 Jul 8;15(14):2015. doi: 10.3390/ani15142015 (PMC12291958; doi:10.3390/ani15142015)
Supplement: Supplementary file 1 [file animals-15-02015-s001.zip]

Archive with 1 entries (1 files):
- animals-3701933-supplementary.pdf
